# Supplementary material for: Structural basis of bacteriophage T5 infection trigger and E. coli cell wall perforation
Source: Sci Adv. 2023 Mar 24;9(12):eade9674. doi: 10.1126/sciadv.ade9674 (PMC10038345; doi:10.1126/sciadv.ade9674)
Supplement: Supplementary file 2 — Movies S1 to S4 [file sciadv.ade9674_movies_s1_to_s4.zip]

Archive with 4 entries (4 files):
- ade9674_Movie_S1.mp4
- ade9674_Movie_S2.mp4
- ade9674_Movie_S3.mp4
- ade9674_Movie_S4.mp4
